# Supplementary material for: Formulation of SARS-CoV-2 Spike Protein with CpG Oligodeoxynucleotides and Squalene Nanoparticles Modulates Immunological Aspects Following Intranasal Delivery
Source: Pharmaceutics. 2022 Nov 21;14(11):2539. doi: 10.3390/pharmaceutics14112539 (PMC9693849; doi:10.3390/pharmaceutics14112539)
Supplement: Supplementary file 1 [file pharmaceutics-14-02539-s001.zip]

Archive with 1 entries (1 files):
- pharmaceutics-2027005-supplementary.pdf
